# Supplementary material for: The Red-Colored Oddball—A New Ladybird Spider with Unusual Coloring from Morocco, Eresus rubrocephalus sp. nov. (Araneae: Eresidae)
Source: Animals (Basel). 2025 Sep 16;15(18):2707. doi: 10.3390/ani15182707 (PMC12466429; doi:10.3390/ani15182707)
Supplement: Supplementary file 1 [file animals-15-02707-s001.zip]

Archive with 2 entries (2 files):
- Figure_S1.txt
- Table_S1.xlsx
