# Supplementary material for: The Red-Colored Oddball—A New Ladybird Spider with Unusual Coloring from Morocco, Eresus rubrocephalus sp. nov. (Araneae: Eresidae)
Source: Animals (Basel). 2025 Sep 16;15(18):2707. doi: 10.3390/ani15182707 (PMC12466429; doi:10.3390/ani15182707)
Supplement: Supplementary file 1 [file animals-15-02707-s001.zip › Figure_S1.txt]

>PX111731_E_rubrocephlus_HNHM Araneae-13777_HUN
CATTATATTTAATTTTTGGAGCTTGGTCAGCTATAGTTGGGACTTCAATAAGAATAATTATTCGAACGGAGTTAGGACAATCTGGGAGATTATTAGGAGATGATCATTTGTACAATGTTATTGTTACTGCTCATGCTTTTGTAATGATTTTTTTTATGGTTATGCCAATTTTAATTGGGGGGTTTGGGAATTGGTTAGTTCCTTTAATGTTAGGGGCACCTGATATGGCTTTTCCTCGAATAAATAATTTGAGTTTTTGATTATTGCCTCCTTCTTTGTTCATATTGTTTATGTCTGCTATAGTGGAAATAGGTGTAGGTACGGGGTGGACTGTATATCCTCCTTTAGCTTCATTAATAGGTCATGCGGGGAGATCGGTGGATTTTGCTATTTTTTCTTTACATTTAGCTGGAGCTTCTTCTATTATAGGAGCTATTAATTTTATTACGACTGTAATTAATATACGTTCATATGGAATGACTATGGAAAAGGTACCATTGTTTGTTTGGTCTGTATTAATTACTGCAGTATTATTATTGTTATCTTTACCTGTTTTGGCGGGTGCTATTACGATATTATTAACTGATCGAAATTTTAATACATCATTTTTTGATCCTGCTGGAGGGGGGGATCCTGTTTTATTCCAACATTTATTT
>OL352221_E_agrinus_SAJ106_IRN
CATTGTATTTGATTTTTGGAGCTTGATCAGCTATAGTTGGAACTTCAATAAGAATAATTATTCGAACGGAGTTAGGACAATCTGGGAGATTATTAGGGGATGATCATTTGTATAATGTTGTTGTTACTGCCCATGCTTTTGTGATAATTTTTTTTATAGTTATACCTATTTTAATTGGAGGGTTTGGGAATTGATTGGTTCCTTTGATATTAGGGGCGCCCGATATGGCTTTTCCTCGGATAAATAATTTGAGTTTTTGGTTGTTGCCTCCTTCGTTGTTTATATTATTTATGTCTTCTATAGTAGAAATAGGTGTAGGGACAGGATGAACTGTTTATCCCCCTTTAGCTTCATTGATAGGTCATGAGGGAAGATCGGTGGATTTTGCTATTTTTTCATTACATTTAGCGGGGGCTTCTTCTATTATAGGAGCTATTAATTTTATTACAACTGTAATTAATATACGTTCTTATGGAATAACTATAGAGAAGGTGCCGTTATTTGTTTGATCTGTATTAATTACTGCAGTATTGTTATTATTGTCTTTGCCTGTATTAGCAGGTGCTATCACAATATTATTAACTGATCGAAATTTTAATACATCGTTTTTTGATCCTGCTGGGGGAGGAGATCCAATTTTATTTCAACATTTATTT
>KY268507_E_moravicus_ZFMK-TIS-4957_AUS
CATTATATTTAATTTTTGGAGCTTGATCAGCTATAGTAGGAACTTCAATAAGAATAATTATTCGAACAGAATTAGGGCAATCTGGGAGATTATTAGGAGATGATCATTTGTATAATGTTGTTGTTACTGCCCATGCTTTTGTGATAATTTTTTTTATAGTCATACCAATTATGATTGGGGGGTTTGGTAATTGATTAGTTCCTTTAATGTTAGGGGCACCTGATATAGCTTTTCCTCGAATAAATAATTTGAGTTTTTGGTTATTACCTCCTTCATTATTTATATTATTTATATCTTCTATAGTAGAAATGGGTGTAGGGACAGGGTGAACTGTTTATCCTCCTTTAGCGTCGTTAATAGGTCATGCGGGGAGATCAGTAGATTTTGCTATTTTTTCATTACATTTAGCTGGGGCTTCTTCTATTATGGGAGCTATTAATTTTATTACAACTGTAATTAATATACGTTCATATGGAATGACAATGGAGAAGGTACCGTTATTTGTTTGATCTGTATTAATTACTGCAGTATTGTTATTGTTATCTTTACCTGTTTTAGCAGGTGCTATTACAATGTTGTTAACTGATCGAAATTTTAATACATCGTTTTTTGACCCTGCTGGGGGAGGAGACCCAATTTTATTTCAACATTTATTT
>OL352218_E_moravicus_SAJ099_HUN
CATTATATTTAATTTTTGGAGCTTGATCAGCTATAGTAGGAACTTCAATAAGAATAATTATTCGAACAGAATTAGGGCAATCTGGGAGATTATTAGGAGATGATCATTTGTATAATGTTGTTGTTACTGCCCATGCTTTTGTGATAATTTTTTTTATAGTCATACCAATTATGATTGGGGGGTTTGGTAATTGATTAGTTCCTTTAATGTTAGGGGCACCTGATATAGCTTTTCCTCGAATAAATAATTTGAGTTTTTGGTTATTACCTCCTTCATTATTTATATTATTTATATCTTCTATAGTAGAAATGGGTGTAGGGACAGGGTGAACTGTTTATCCTCCTTTAGCGTCGTTAATAGGTCATGCGGGGAGATCAGTAGATTTTGCTATTTTTTCATTACATTTAGCTGGGGCTTCTTCTATTATGGGAGCTATTAATTTTATTACAACTGTAATTAATATACGTTCATATGGAATGACAATGGAGAAGGTACCGTTATTTGTTTGATCTGTATTAATTACTGCAGTATTGTTATTGTTATCTTTACCTGTTTTAGCAGGTGCTATTACAATGTTGTTAACTGATCGAAATTTTAATACATCGTTTTTTGACCCTGCTGGGGGAGGAGACCCAATTTTATTTCAACATTTATTT
>KX537083_E_kollari_ZSM_B_ARACH_575_GER
CGTTGTATTTAATTTTTGGAGCTTGATCAGCTATAGTTGGAACTTCAATAAGAATAATTATTCGAACGGAATTAGGACAATCTGGGAGATTATTAGGAGATGATCATTTGTATAATGTTGTTGTTACTGCTCATGCTTTTGTTATAATTTTTTTTATAGTTATACCAATTATAATTGGAGGGTTTGGGAATTGATTGGTTCCTTTAATGTTAGGGGCACCTGATATAGCTTTTCCTCGAATAAATAATTTAAGTTTTTGGTTATTACCTCCTTCATTGTTTATATTATTTATGTCTTCTATAGTAGAAATGGGTGTAGGGACAGGGTGAACTGTTTATCCTCCTTTAGCATCATTAATAGGTCATGCGGGGAGATCAGTAGATTTTGCTATTTTTTCACTACATTTAGCTGGGGCTTCTTCTATTATGGGGGCTATTAATTTTATTACAACTGTAATTAATATACGTTCATATGGAATAACAATGGAGAAGGTATCATTATTTGTTTGATCTGTTTTAATTACTGCGGTATTATTGTTGTTATCTTTACCTGTTTTAGCGGGCGCTATTACAATATTATTAACTGATCGAAATTTTAATACATCGTTTTTTGACCCTGCTGGGGGAGGAGATCCTATTTTATTTCAACATTTATTT
>OL352232_E_kollari_SAJ126_HUN
CGTTGTATTTAATTTTTGGAGCTTGATCAGCTATAGTTGGAACTTCAATAAGAATAATTATTCGAACGGAATTAGGGCAATCTGGGAGATTATTAGGAGATGATCATTTGTATAATGTTGTTGTTACTGCTCATGCTTTTGTTATAATTTTTTTTATAGTTATACCAATTATAATTGGAGGGTTTGGGAATTGATTGGTTCCTTTAATGTTAGGGGCACCTGATATAGCTTTTCCTCGAATAAATAATTTAAGTTTTTGGTTATTACCTCCTTCATTGTTTATATTATTTATGTCTTCTATAGTAGAAATGGGTGTAGGGACAGGGTGAACTGTTTATCCTCCTTTAGCGTCATTAATAGGTCATGCGGGGAGATCAGTAGATTTTGCTATTTTTTCATTACATTTAGCTGGGGCTTCTTCTATTATGGGGGCTATTAATTTTATTACAACTGTAATTAATATACGTTCATATGGAATAACAATGGAGAAGGTATCATTATTTGTTTGATCTGTTTTAATTACTGCGGTATTATTGTTGTTATCTTTACCTGTTTTAGCGGGCGCTATTACAATATTATTAACTGATCGAAATTTTAATACATCGTTTTTTGACCCTGCTGGGGGAGGAGATCCTATTTTATTTCAACATTTATTT
>OL352226_E_kollari_SAJ128_CHI
CGTTGTATTTAATTTTTGGAGCTTGATCAGCTATAGTTGGAACTTCAATAAGAATAATTATTCGAACGGAATTAGGACAATCTGGGAGATTATTAGGAGATGATCATTTGTATAATGTTATTGTTACTGCTCATGCTTTTGTTATAATTTTTTTTATAGTTATACCAATTATAATTGGAGGGTTTGGGAATTGATTGGTTCCTTTAATATTAGGGGCACCTGATATAGCTTTTCCTCGAATAAATAATTTAAGTTTTTGGTTATTACCTCCTTCATTGTTTATATTATTTATGTCTTCTATAGTAGAAATGGGTGTAGGGACAGGGTGAACTGTTTATCCTCCTTTAGCATCATTAATAGGTCATGCGGGGAGATCAGTAGATTTTGCTATTTTTTCATTACATTTAGCTGGGGCTTCTTCTATTATGGGGGCTATTAATTTTATTACAACTGTAATTAATATACGTTCATATGGAATAACAATGGAGAAGGTATCATTATTTGTTTGATCTGTTTTAATTACTGCGGTATTATTGTTGTTATCTTTACCTGTTTTAGCGGGTGCTATTACAATATTATTAACTGATCGAAATTTTAATACATCGTTTTTTGATCCTGCTGGGGGAGGAGATCCTATTTTATTTCAACATTTATTT
>JF886220_E_kollari_STEP-45_RUS
CATTGTATTTAATTTTTGGAGCTTGATCAGCTATAGTTGGAACTTCAATAAGAATAATTATTCGAACGGAATTAGGACAATCTGGGAGATTATTAGGGGATGATCATTTGTATAATGTTGTTGTTACTGCTCATGCTTTTGTGATAATTTTTTTTATAGTTATACCAATTATAATTGGGGGGTTTGGAAATTGATTGGTTCCTTTAATGTTAGGGGCACCTGATATAGCTTTTCCTCGAATAAATAATTTGAGTTTTTGGTTATTACCTCCTTCATTGTTTATATTATTTATGTCTTCTATAGTAGAAATAGGTGTAGGGACAGGGTGAACTGTTTATCCTCCTCTAGCGTCATTAATAGGTCATGCAGGGAGATCAGTAGATTTTGCTATTTTTTCATTACATTTAGCTGGGGCTTCTTCTATTATGGGGGCTATTAATTTTATTACAACTGTAATTAATATACGTTCATATGGAATAACAATGGAGAAGGTATCATTATTTGTTTGATCTGTTTTAATTACTGCGGTATTATTATTGTTATCTTTACCTGTTTTAGCGGGTGCTATTACAATATTGTTAACTGATCGAAATTTTAATACATCGTTTTTTGACCCTGCTGGGGGAGGAGATCCTATTTTATTTCAACATTTATTT
>OP644284_E_granosus_BJ001_CHN
CATTGTATTTAATTTTTGGAGCTTGATCAGCTATAGTTGGAACTTCAATAAGAATAATTATTCGAACGGAATTAGGACAATCTGGGAGATTATTAGGAGATGATCATTTGTATAATGTTGTTGTTACTGCTCATGCTTTTGTAATAATTTTTTTTATAGTTATGCCAATTATAATTGGTGGGTTTGGGAATTGATTGGTTCCTTTAATATTAGGAGCACCTGATATAGCTTTTCCTCGAATAAATAATTTGAGTTTTTGGTTATTGCCTCCTTCATTGTTTATATTATTTATATCTTCTATAGTAGAAATGGGTGTAGGGACAGGGTGAACTGTTTACCCTCCTTTAGCCTCATTAATAGGTCATGCGGGGAGATCAGTAGATTTTGCTATTTTTTCATTACATTTAGCTGGGGCTTCTTCTATTATGGGGGCTATTAATTTTATTACTACTGTACTTAATATACGTTCATATGGAATAACTATAGAGAAGGTACCATTATTTGTTTGATCTGTTTTAATTACTGCGGTATTATTATTATTATCTTTACCTGTTTTAGCGGGTGCTATTACAATATTATTAACTGATCGAAATTTTAATACATCGTTTTTTGATCCTGCTGGGGGAGGAGATCC----------------------
>PV599720_E_athanatoi_ISAJ321_IRN
-------------------AGCTTGATCAGCTATGGTTGGGACTTCAATAAGAATAATTATTCGAACGGAATTAGGGCAATCTGGGAGATTATTAGGGGATGATCATTTGTATAATGTTGTTGTTACTGCTCATGCTTTTGTAATAATTTTTTTTATAGTTATACCAATTATAATTGGAGGGTTTGGGAATTGACTGGTTCCTTTAATGTTAGGAGCACCTGATATAGCTTTTCCTCGAATAAATAATTTGAGTTTTTGGTTATTGCCCCCTTCATTATTTATGTTATTTATATCTTCTATAGTGGAAATAGGTGTAGGAACAGGATGAACTGTTTATCCCCCTTTAGCCTCGTTAATAGGTCATGCGGGGAGATCAGTAGATTTTGCTATTTTTTCATTACATTTAGCTGGGGCTTCTTCTATTATAGGAGCTATTAATTTCATTACAACTGTGATTAATATGCGTTCATATGGAATAAGTATAGAGAAGGTACCGTTATTTGTTTGATCTGTATTAATTACTGCGGTATTGTTGTTGTTATCATTACCTGTTTTAGCGGGTGCTATTACGATATTGTTAACTGATCGAAATTTTAATACATCGTTTTTTGATCCTGCTGGGGGAGGAGATCCTATTTTATTTCAACATTTATTT
>E_transcaucasicus_CaBOL_1018700
CATTGTATTTAATTTTTGGAGCTTGATCAGCTATAGTTGGGACTTCAATAAGAATAATTATTCGGACGGAATTAGGACAATCTGGGAGATTATTGGGGGATGATCATTTGTATAATGTTGTTGTTACTGCTCATGCTTTTGTGATAATTTTTTTTATAGTTATACCAATTATGATTGGGGGGTTTGGGAATTGATTAGTTCCTTTAATGTTGGGGGCGCCTGATATAGCTTTTCCTCGAATAAATAATTTGAGTTTTTGGTTATTACCCCCTTCATTATTTATGTTATTTATATCTTCTATAGTAGAAATGGGTGTAGGAACGGGGTGAACTGTGTATCCTCCTTTAGCCTCATTAATAGGTCATGCGGGGAGATCAGTAGATTTCGCTATTTTTTCATTACATTTAGCTGGGGCTTCTTCTATTATAGGGGCTATTAATTTTATTACAACTGTAATTAATATACGTTCATATGGGATGACTATAGAGAAGGTGCCGTTATTTGTTTGATCTGTATTAATTACTGCGGTGTTATTGTTGTTATCTTTACCTGTTTTAGCGGGTGCTATTACAATATTGTTAACTGATCGAAATTTTAATACATCGTTTTTTGACCCTGCTGGGGGAGGAGATCCTATTTTATTTCAACATTTATTT
>SAJ366_E_transcaucasicus_ARM
---------------------------CAGCTATAGTTGGGACTTCAATAAGAATAATTATTCGGACGGAATTAGGACAATCTGGGAGATTATTGGGGGATGATCATTTGTATAATGTTGTTGTTACTGCTCATGCTTTTGTGATAATTTTTTTTATAGTTATACCAATTATGATTGGGGGGTTTGGGAATTGATTAGTTCCTTTAATGTTGGGGGCGCCTGATATAGCTTTTCCTCGAATAAATAATTTGAGTTTTTGGTTATTACCCCCTTCATTATTTATGTTATTTATATCTTCTATAGTAGAAATGGGTGTAGGAACAGGGTGAACTGTGTATCCTCCTTTAGCCTCATTAATAGGTCATGCGGGGAGATCAGTAGATTTCGCTATTTTTTCATTACATTTAGCTGGGGCTTCTTCTATTATAGGGGCTATTAATTTTATTACAACTGTAATTAATATACGTTCATATGGGATGACTATAGAGAAGGTGCCGTTATTTGTTTGATCTGTATTAATTACTGCGGTGTTATTGTTGTTATCTTTACCTGTTTTAGCGGGTGCTATTACAATATTGTTAACTGATCGAAATTTTAATACATCGTTTTTTGACCCTGCTGGGGGAGGAGATCCTATTTTATTTCAACATTTATTT
>SAJ367_E_transcaucasicus_ARM
-------------------AGCTTGATCAGCTATAGTTGGGACTTCAATAAGAATAATTATTCGGACGGAATTAGGACAATCTGGGAGATTATTGGGGGATGATCATTTGTATAATGTTGTTGTTACTGCTCATGCTTTTGTGATAATTTTTTTTATAGTTATACCAATTATGATTGGGGGGTTTGGGAATTGATTAGTTCCTTTAATGTTGGGGGCGCCTGATATAGCTTTTCCTCGAATAAATAATTTGAGTTTTTGGTTATTACCCCCTTCATTATTTATGTTATTTATATCTTCTATAGTAGAAATGGGTGTAGGAACAGGGTGAACTGTGTATCCTCCTTTAGCCTCATTAATAGGTCATGCGGGGAGATCAGTAGATTTCGCTATTTTTTCATTACATTTAGCTGGGGCTTCTTCTATTATAGGGGCTATTAATTTTATTACAACTGTAATTAATATACGTTCATATGGGATGACTATAGAGAAGGTGCCGTTATTTGTTTGATCTGTATTAATTACTGCGGTGTTATTGTTGTTATCTTTACCTGTTTTAGCGGGTGCTATTACAATATTATTAACTGATCGAAATTTTAATACATCGTTTTTTGACCCTGCTGGGGGAGGAGATCCTATTTTATTTCAACATTTATTT
>E_transcaucasicus_CaBOL_1018701
CATTGTATTTAATTTTTGGAGCTTGATCAGCTATAGTTGGGACTTCAATAAGAATAATTATTCGGACGGAATTAGGACAATCTGGGAGATTATTGGGGGATGATCATTTGTATAATGTTGTTGTTACTGCTCATGCTTTTGTGATAATTTTTTTTATAGTTATACCAATTATGATTGGGGGGTTTGGGAATTGATTAGTTCCTTTAATGTTGGGGGCGCCTGATATAGCTTTTCCTCGAATAAATAATTTGAGTTTTTGGTTATTACCCCCTTCATTATTTATGTTATTTATATCTTCTATAGTAGAAATGGGTGTAGGAACAGGGTGAACTGTGTATCCTCCTTTAGCCTCATTAATAGGTCATGCGGGGAGATCAGTGGATTTCGCTATTTTTTCATTACATTTAGCTGGGGCTTCTTCTATTATAGGGGCTATTAATTTTATTACAACTGTAATTAATATACGTTCATATGGGATGACTATAGAGAAGGTGCCGTTATTTGTTTGATCTGTATTAATTACTGCGGTGTTATTGTTGTTATCTTTACCTGTTTTAGCGGGTGCTATTACAATATTGTTAACTGATCGAAATTTTAATACATCGTTTTTTGACCCTGCTGGGGGAGGAGATCCTATTTTATTTCAACATTTATTT
>HQ982805_04-KADIR-H04_TUR
CATTGTATTTAATTTTTGGAGCTTGATCAGCTATAGTTGGGACTTCAATAAGAATAATTATTCGAACGGAACTAGGACAATCTGGGAGATTATTAGGGGATGATCATTTGTATAATGTTGTTGTTACTGCTCATGCTTTTGTGATAATTTTTTTTATAGTTATACCAATTATGATTGGGGGGTTTGGAAACTGATTAGTTCCTTTAATATTAGGGGCGCCTGATATAGCTTTTCCTCGAATAAATAATTTGAGTTTTTGGTTATTACCTCCTTCATTGTTTATGTTATTTATATCTTCTATAGTAGAAATGGGTGTAGGAACAGGGTGAACTGTTTATCCTCCTTTAGCTTCATTAATAGGTCATGCGGGGAGATCAGTAGATTTTGCTATTTTTTCATTACATTTAGCTGGGGCTTCTTCTATTATAGGGGCTATTAATTTTATTACGACTGTAATTAATATACGTTCATATGGGATGACTATAGAGAAGGTACCGTTATTTGTTTGATCTGTATTAATTACTGCAGTGTTATTATTGTTATCTTTACCTGTTTTAGCAGGTGCTATTACAATATTATTAACTGATCGAAATTTTAATACATCGTTTTTTGACCCTGCTGGGGGAGGAGATCCTATTTTATTTCAACATTTATTT
>PV599716_E_robin_SAJ298_IRN
-----------------------TGATCAGCTATAGTTGGGACTTCAATAAGAATAATTATTCGAACGGAACTAGGACAATCTGGGAGATTATTAGGGGATGATCATTTGTATAATGTTGTTGTTACTGCTCATGCTTTTGTTATAATTTTTTTTATAGTTATACCAATTATGATTGGGGGGTTTGGAAACTGATTAGTTCCTTTAATATTGGGGGCGCCTGATATAGCTTTTCCTCGAATAAATAATTTGAGTTTTTGGTTATTACCTCCTTCATTGTTTATGTTATTTATATCTTCTATAGTAGAAATGGGTGTAGGAACAGGGTGAACTGTATATCCTCCTTTAGCTTCATTAATAGGTCATGCGGGGAGATCAGTAGATTTTGCTATTTTTTCATTACATTTAGCTGGGGCTTCTTCTATTATAGGGGCTATTAATTTTATTACAACTGTAATTAATATACGTTCATATGGGATGACTATAGAGAAGGTACCGTTATTTGTTTGATCTGTATTGATTACTGCGGTGTTATTATTATTATCTTTACCTGTTTTAGCAGGTGCTATTACAATATTATTAACTGATCGAAATTTTAATACATCGTTTTTTGACCCTGCTGGGGGAGGAGATCCTATTTTATTTCAACATTTATTT
>PV599715_E_sp_SAJ286_ARM
----------------------TTGATCAGCTATAGTTGGGACTTCGATAAGAATAATTATTCGAACGGAATTAGGACAATCTGGGAGATTATTAGGGGATGATCATTTGTATAATGTTGTTGTTACTGCTCATGCTTTTGTGATAATTTTTTTTATAGTTATGCCAATTATGATTGGGGGGTTTGGGAATTGATTAGTTCCTTTAATGTTGGGGGCACCTGATATAGCTTTTCCTCGAATAAATAATTTGAGTTTTTGGTTACTACCCCCTTCATTGTTTATGTTATTTATATCTTCTATAGTAGAAATGGGTGTCGGAACAGGGTGAACTGTGTATCCTCCTTTAGCCTCATTGATAGGTCATGCGGGGAGATCAGTAGATTTCGCTATTTTTTCATTACATTTAGCTGGGGCTTCTTCTATTATAGGGGCTATTAATTTTATTACAACTGTAATTAATATGCGTTCATATGGGATAACTATAGAGAAGGTACCGTTATTTGTTTGATCTGTATTGATTACTGCGGTATTATTATTGTTATCTTTACCTGTTTTAGCAGGTGCTATTACAATATTGTTAACTGATCGAAATTTTAATACATCGTTTTTTGACCCTGCTGGGGGAGGAGACCCTATTTTATTTCAACATTTATTT
>OL352230_Eresus_sp_SAJ15_TUR
CATTGTATTTAATTTTTGGAGCTTGATCAGCTATAGTTGGGACTTCGATAAGAATAATTATTCGAACGGAATTAGGACAATCTGGGAGATTATTAGGGGATGATCATTTGTATAATGTTGTTGTTACTGCTCATGCTTTTGTGATAATTTTTTTTATAGTTATGCCAATTATGATTGGGGGGTTTGGGAATTGATTAGTTCCTTTAATGTTGGGGGCACCTGATATAGCTTTTCCTCGAATAAATAATTTGAGTTTTTGGTTATTACCCCCTTCATTGTTTATGTTATTTATATCTTCTATAGTAGAAATGGGTGTCGGAACAGGGTGAACTGTGTATCCTCCTTTAGCCTCATTAATAGGTCATGCGGGGAGATCAGTAGATTTCGCTATTTTTTCATTACATTTAGCTGGGGCTTCTTCTATTATAGGGGCTATTAATTTTATTACAACTGTAATTAATATGCGTTCATATGGGATAACTATAGAGAAGGTACCGTTATTTGTTTGATCTGTATTGATTACTGCGGTATTATTATTGTTATCTTTACCTGTTTTAGCAGGTGCTATTACAATATTGTTAACTGACCGAAATTTTAATACATCGTTTTTTGACCCTGCTGGGGGAGGAGACCCTATTTTATTTCAACATTTATTT
>OL352231_E_sandaliatus_SAJ17_NED
CGTTATATTTAATTTTTGGAGCTTGATCAGCTATAGTTGGGACTTCGATAAGAATAATTATTCGAACGGAATTAGGACAATCTGGGAGATTATTAGGGGATGATCATTTGTATAATGTTGTTGTTACTGCTCATGCTTTTGTGATAATTTTTTTTATAGTTATACCAATTATGATTGGGGGGTTTGGGAATTGATTGGTTCCTTTAATATTGGGGGCACCTGATATAGCTTTTCCTCGAATAAATAATTTGAGTTTTTGGTTATTACCTCCTTCATTGTTTATGTTATTTTTATCTTCTATAGTAGAAATAGGTGTAGGAACAGGGTGAACTGTATATCCTCCTTTAGCCTTATTAATAGGTCATGCGGGGAGATCAGTAGATTTCGTTATTTTTTCATTACATTTAGCTGGGGCTTCTTCTATTATAGGGGCTATTAATTTTATTACAACTGTAATTAATATACGTTCATATGGGATGACTATGGAGAAGGTACCGTTATTTGTTTGATCTGTATTAATTACTGCGGTATTATTATTATTATCTTTACCTGTTTTAGCAGGTGCTATTACAATATTGTTAACTGATCGAAATTTTAATACATCGTTTTTTGACCCTGCTGGGGGAGGAGACCCTATTTTATTTCAACATTTATTT
>PV599714_E_hermani_SAJ175_HUN
------------------------GATCAGCTATAGTTGGGACTTCGATAAGAATAATTATTCGAACGGAATTAGGACAATCTGGGAGATTATTAGGGGATGATCATTTGTATAATGTTGTTGTTACTGCTCATGCTTTTGTGATAATTTTTTTTATAGTTATACCAATTATAATTGGGGGGTTTGGGAATTGATTGGTTCCTTTAATATTGGGGGCACCTGATATAGCTTTTCCTCGAATAAATAATTTGAGTTTTTGGTTATTACCCCCTTCATTGTTTATGTTATTTATATCTTCTATAGTAGAAATAGGTGTAGGAACAGGGTGAACTGTATATCCTCCTTTAGCTTCATTAATAGGTCATGCGGGGAGATCAGTAGATTTCGCTATTTTTTCATTACATTTAGCTGGAGCTTCTTCTATCATAGGGGCTATTAATTTTATTACAACTGTAATTAATATACGTTCATATGGGATGACTATGGAGAAGGTACCGTTATTTGTTTGATCTGTATTAATTACTGCAGTATTATTATTGTTATCTTTACCTGTTTTAGCAGGTGCTATTACAATATTGTTAACTGATCGAAATTTTAATACATCGTTTTTTGACCCTGCTGGGGGAGGAGACCCTATTTTATTTCAACATTTATTT
>OL352220_E_hermani_SAJ103_HUN
CATTGTATTTAATTTTTGGAGCTTGATCAGCTATAGTTGGGACTTCGATAAGAATAATTATTCGAACGGAATTAGGACAATCTGGGAGATTATTAGGGGATGATCATTTGTATAATGTTGTTGTTACTGCTCATGCTTTTGTGATAATTTTTTTTATAGTTATACCAATTATAATTGGGGGGTTTGGGAATTGATTGGTTCCTTTAATATTGGGGGCACCTGATATAGCTTTTCCTCGAATAAATAATTTGAGTTTTTGGTTATTACCCCCTTCATTGTTTATGTTATTTATATCTTCTATAGTAGAAATAGGTGTAGGAACAGGGTGAACTGTATATCCTCCTTTAGCTTCATTAATAGGTCATGCGGGGAGATCAGTAGATTTCGCTATTTTTTCATTACATTTAGCTGGAGCTTCTTCTATTATAGGGGCTATTAATTTTATTACAACTGTAATTAATATACGTTCATATGGGATGACTATGGAGAAGGTACCGTTATTTGTTTGATCTGTATTAATTACTGCGGTATTATTATTGTTATCTTTACCTGTTTTAGCAGGTGCTATTACAATGTTGTTAACTGATCGAAATTTTAATACATCGTTTTTTGACCCTGCTGGGGGAGGAGATCCTATTTTATTTCAACATTTATTT
>KX443582_E_sandaliatus_JL-1589_DK
-------------------------------------------------------------------------------------------------------------------------------------------------------------------------------------GTTTGGGAATTGATTGGTTCCTTTAATGTTGGGGGCACCTGATATAGCTTTTCCTCGAATAAATAATTTGAGTTTTTGGTTATTACCCCCTTCATTGTTTATGTTATTTATATCTTCTATAGTAGAAATGGGTGTAGGAACAGGGTGAACTGTATATCCTCCTTTAGCCTCATTAATAGGTCATGCGGGGAGATCAGTAGATTTCGCTATTTTTTCATTACATTTAGCTGGAGCTTCTTCTATTATAGGGGCTATTAATTTTATTACAACTGTAATTAATATACGTTCATATGGGATGACTATGGAGAAGGTACCGTTATTTGTTTGATCTGTATTAATTACTGCGGTATTATTATTGTTATCTTTACCTGTTTTAGCAGGTGCTATTACAATATTGTT----------------------------------------------------------------------------
>OL352216_E_surena_SAJ088_IRN
CATTGTATTTAGTTTTTGGAGCTTGATCAGCTATAGTTGGGACTTCAATAAGAATAATTATTCGAACGGAATTAGGACAATCTGGGAGATTATTAGGAGATGATCATTTGTATAATGTTGTTGTTACTGCTCATGCTTTTGTGATAATTTTTTTTATAGTTATACCAATTATGATTGGGGGGTTTGGGAATTGATTAGTTCCTTTAATGTTGGGGGCACCTGATATAGCTTTTCCTCGAATAAATAATTTGAGTTTTTGGTTATTACCCCCTTCATTGTTTATGTTATTTATATCTTCTATAGTAGAAATAGGTGTAGGAACAGGGTGAACTGTGTATCCTCCTTTAGCCTCATTAATAGGTCATGCGGGGAGATCAGTAGATTTCGCTATTTTTTCATTACATTTAGCTGGGGCTTCTTCTATTATAGGGGCTATTAATTTTATTACAACTGTAATTAATATACGTTCATATGGGATGACTATAGAAAAGGTACCGTTATTTGTTTGATCTGTATTAATTACTGCGGTATTGTTATTGTTATCTTTACCTGTTTTAGCAGGTGCTATTACAATATTGTTAACTGATCGAAATTTTAATACATCGTTTTTTGATCCTGCTGGGGGAGGAG--------------------------
>PV599717_E_sparabara_SAJ300_IRN
-----------------GGAGCTTGATCAGCTATAGTTGGAACTTCAATAAGAATGATTATTCGAACGGAATTAGGACAGTCTGGGAGATTATTAGGGGATGATCATTTGTATAATGTTGTTGTTACTGCTCATGCTTTTGTGATAATTTTTTTTATAGTTATACCAATTATGATTGGGGGGTTTGGGAATTGATTAGTTCCTTTAATATTGGGGGCACCTGATATAGCTTTTCCTCGGATAAATAATTTGAGTTTTTGGTTATTACCCCCTTCATTATTTATATTATTTATATCTTCTATAGTAGAAATGGGTGTAGGAACAGGGTGAACTGTTTATCCTCCTTTAGCCTCATTAATAGGTCATGCGGGGGGATCAGTAGATTTCGCTATTTTTTCATTACATTTAGCTGGGGCTTCTTCTATTATAGGGGCTATTAATTTTATTACAACTGTAATTAATATACGTTCATATGGGATGACTATAGAGAAGGTACCGTTATTTGTTTGATCTGTATTAATTACTGCGGTATTGTTATTGTTATCTTTACCTGTTTTAGCGGGTGCTATTACAATGTTGTTAACTGATCGAAATTTTAATACATCGTTTTTTGATCCTGCTGGGGGAGGAGATCCTATTTTATTTCAACATTTATTT
>PV599719_E_rezaci_SAJ320_IRN
--------------------GCTTGATCAGCTATAGTTGGAACTTCAATAAGAATGATTATTCGAACGGAATTAGGACAATCTGGGAGATTATTAGGAGATGATCATTTATATAATGTTGTTGTTACTGCTCATGCTTTTGTGATGATTTTTTTTATGGTTATACCAATTATAATTGGGGGATTTGGGAATTGGTTGGTTCCTTTAATATTAGGAGCACCTGATATAGCTTTCCCTCGAATAAATAATTTGAGTTTTTGGTTATTACCTCCTTCTTTATTTATACTATTTATATCTTCTATGGTAGAAATGGGTGTAGGAACAGGGTGAACTGTTTATCCCCCTTTAGCCTTATTGATAGGTCATGCGGGGAGATCAGTAGATTTTGCTATTTTTTCGTTACATTTAGCTGGGGCTTCTTCTATTATAGGAGCTATTAATTTTATTACAACTGTAATTAATATGCGTTCATATGGAATGACTATAGAGAAGGTGCCGTTGTTTGTTTGATCTGTATTAATTACTGCGGTATTATTATTATTATCTTTACCTGTTTTAGCAGGTGCTATTACGATATTATTAACTGATCGAAATTTTAATACATCGTTTTTTGATCCTGCTGGGGGAGGAGATCCTATTTTATTTCAACATTTATTT
>OP376824_E_da_20220728_CHI
------------------------GATCGGCTATAGTTGGGACTTCAATAAGAATAATTATTCGAACAGAATTAGGACAGTCTGGAAGATTATTAGGAGATGATCATCTATATAATGTTGTTGTTACTGCTCATGCTTTTGTAATAATTTTTTTTATAGTTATACCAATTTTAATTGGTGGATTTGGAAATTGGTTGGTCCCATTAATATTAGGAGCACCTGATATAGCTTTTCCTCGAATAAATAATTTAAGTTTTTGGTTGTTACCTCCTTCTTTGTTTATATTATTTATATCTTCTATAGTAGAAATAGGTGTGGGGACAGGATGAACTGTGTATCCTCCTTTAGCTTCGTTAATAGGTCATGCGGGGAGATCAGTAGATTTTGCTATTTTTTCATTACATTTAGCTGGGGCTTCTTCTATTATAGGAGCTATTAATTTTATTACAACTGTAATTAATATACGTTCATATGGAATAACTATGGAGAAGGTACCATTATTTGTTTGATCTGTATTAATTACTGCAGTGTTGTTATTATTATCTTTACCTGTTTTGGCAGGTGCTATTACTATATTATTAACTGATCGAAATTTTAATACGTCGTTTTTTGATCCTGCTGGAGGGGGGGATCCTATTTTATTTCAACACTTATTT
>PV599718_E_marmoratus_SAJ319_IRN
----------------GGGAGCTTGATCGGCTATAGTTGGAACTTCAATAAGAATAATTATTCGAACAGAATTAGGACAGTCTGGAAGATTATTAGGAGATGATCATCTATATAATGTTGTTGTTACTGCTCATGCTTTTGTAATGATTTTTTTTATAGTTATACCAATTTTAATTGGTGGGTTTGGAAATTGGTTGGTCCCATTAATATTAGGAGCACCTGATATAGCTTTTCCTCGAATAAATAATTTAAGTTTTTGGTTGTTACCTCCTTCTTTGTTTATATTATTTATATCTTCTATAGTAGAAATAGGTGTGGGGACAGGATGAACTGTGTATCCTCCTTTAGCTTCATTAATAGGTCATGCGGGGAGATCAGTAGATTTTGCTATTTTTTCATTACATTTAGCTGGGGCTTCTTCTATTATAGGGGCTATTAATTTTATTACAACTGTAATTAATATACGTTCATATGGAATAACTATGGAGAAGGTACCGTTATTTGTTTGATCTGTATTAATTACTGCAGTGTTATTATTATTATCTTTACCTGTTTTGGCAGGTGCTATTACTATATTATTAACTGATCGAAATTTTAATACGTCGTTTTTTGATCCTGCTGGAGGGGGGGATCCTATTTTATTTCAACACTTATTT
>OL352224_E_lavrosiae_SAJ12_TUR
CATTGTATTTAATTTTTGGAGCTTGATCAGCTATGGTTGGAACTTCAATAAGAATAATTATTCGAACAGAATTAGGACAATCTGGGAGATTGTTAGGAGATGATCATTTGTATAATGTTGTTGTTACTGCTCATGCTTTTGTAATGATTTTTTTTATAGTTATACCAATTTTAATTGGAGGGTTTGGGAATTGGTTAGTTCCTTTAATGTTAGGGGCACCTGATATAGCTTTTCCTCGAATAAATAATTTGAGTTTTTGGTTATTACCCCCTTCATTGTTTATATTATTTATATCTTCTATAGTAGAGATAGGTGTAGGGACAGGGTGAACTGTTTATCCTCCTTTAGCCTCATTAATAGGTCATGCGGGGAGATCAGTGGATTTTGCTATTTTTTCATTACATTTAGCAGGAGCTTCTTCTATTATAGGAGCTATTAATTTTATTACAACTGTAATTAACATACGTTCGTATGGAATAACTATAGAGAGGGTACCGTTATTTGTTTGGTCTGTGTTAATTACTGCAGTATTATTGTTATTATCTTTACCCGTTTTAGCAGGTGCTATTACAATATTATTAACTGATCGTAATTTTAATACATCGTTTTTTGATCCTGCTGGAGGAGGGGATCCAGTTTTGTTTCAACATTTATTT
>OP434393_E_yukuni_YJL-2022b_20220914_CHI
---------------------------CGGCTATAGTTGGAACTTCAATAAGAATAATTATTCGAACAGAATTAGGACAATCTGGGAGATTGTTAGGAGATGACCATTTGTATAATGTTGTTGTTACTGCTCATGCTTTTGTAATGATTTTTTTTATAGTTATGCCAATTTTAATTGGGGGGTTTGGGAATTGGTTAGTCCCTCTAATATTAGGAGCACCTGATATAGCTTTTCCTCGAATGAATAATTTGAGTTTTTGGTTATTACCTCCTTCATTGTTTATATTATTTATATCTTCTATGGTAGAGATGGGTGTAGGAACAGGATGAACTGTTTATCCTCCTTTAGCTTCGTTAATAGGTCATGCAGGAAGATCAGTGGATTTTGCTATTTTTTCATTACATTTAGCTGGGGCTTCCTCTATTATAGGAGCTATTAATTTTATTACAACTATTATTAATATGCGTTCTTATGGAATGAGTATGGAGAAAGTACCATTATTTGTTTGGTCTGTATTAATTACTGCAGTATTATTATTATTATCTTTACCTGTTTTAGCAGGAGCTATTACAATATTATTAACTGATCGTAATTTTAATACATCGTTTTTTGACCCTGCTGGGGGAGGGGATCCAGTTTTATTTCA----------
>DQ973153_E_kollari_Ecinwest1_GER
-----------------------------------------------------------------------------------------------------------------------------------------------------------------------------------------------------------------------------------------------------------------------------CCTTCATTGTTTATATTATTTATGTCTTCTATGGTAGAGATGGGTGTAGGAACAGGGTGAACTGTTTATCCTCCTTTGGCTTCATTAATAGGCCATTCGGGAAGATCAGTGGATTTTGCTATTTTTTCATTACATTTAGCTGGGGCTTCTTCTATTATAGGAGCTATTAATTTCATTACAACTGTAATTAATATACGTTCATATGGAATAACTATGGAGAAGGTACCATTATTTGTTTGGTCTGTATTAATTACTGCAGTATTATTATTACTATCTTTACCTGTTTTAGCAGGTGCTATTACAATATTATTAACTGATCGAAATTTTAATACATCGTTTTTTGACCCTGCTGGGGGAGGGGACCCGGTTTTATTTCAACATTTATTT
>SMNKARA08341_E_kollari_GER
CATTATATTTAATTTTTGGAGCTTGGTCGGCTATGGTTGGAACTTCAATAAGAATAATTATTCGAACAGAATTAGGACAATCTGGGAGATTATTAGGAGATGATCATCTGTATAATGTTGTTGTTACTGCTCATGCTTTTGTAATGATTTTTTTTATAGTTATACCAATTTTAATTGGAGGGTTTGGGAATTGATTAGTTCCTTTAATATTAGGAGCACCTGATATAGCTTTTCCTCGAATAAATAATTTAAGTTTTTGGTTGTTACCTCCTTCATTGTTTATATTATTTATGTCTTCTATGGTAGAGATGGGTGTAGGAACAGGGTGAACTGTTTATCCTCCTTTGGCTTCATTAATAGGCCATTCGGGAAGATCAGTGGATTTTGCTATTTTTTCATTACATTTAGCTGGGGCTTCTTCTATTATAGGAGCTATTAATTTCATTACAACTGTAATTAATATACGTTCATATGGAATAACTATAGAGAAGGTACCATTATTTGTTTGGTCTGTATTAATTACTGCAGTATTATTATTACTATCTTTACCTGTTTTAGCAGGTGCTATTACAATATTATTAACTGATCGAAATTTTAATACATCGTTTTTTGACCCTGCTGGGGGAGGGGACCCGATTTTATTTCAACATTTATTT
>FJ948998_E_cf._kollari_14_04_ITA
-------------------------------------------------------------------------------------------------------------------------------------------------------------------------------------ATTCGGGAATTGGTTGGTTCCTTTAATATTAGGGGCACCTGATATAGCTTTCCCTCGAATGAATAATTTAAGTTTTTGGTTATTACCTCCTTCATTGTTTATGTTATTTATATCTTCTATAGTGGAAATGGGTGTAGGAACAGGATGAACTGTATATCCTCCTTTAGCTTCATTAATAGGTCATGCGGGGAGATCGGTGGATTTTGCTATTTTTTCATTACATTTAGCTGGAGCTTCTTCTATTATAGGAGCTATTAATTTTATTACAACTGTAATTAATATACGTTCATATGGAATAACTATGGAAAAAGTGCCATTATTTGTTTGATCTGTATTAATTACTGCGGTATTGTTATTACTATCTTTACCTGTTCTGGCAGGTGCTATTACAATATTATTAACTGATCGAAATTTTAATACGTCATTTTTTGATCCTGCTGGAGGAGGAGATCCAGTTTTATTTCAGCATTTATTT
>OL352228_E_sp_SAJ130_ITA
CGTTGTATTTAATTTTTGGAGCTTGGTCAGCTATAGTTGGAACTTCAATAAGAATAATTATTCGAACAGAATTAGGGCAATCTGGGAGATTACTAGGAGATGATCATTTGTATAATGTTGTTGTTACAGCTCATGCTTTTGTAATGATTTTTTTTATAGTTATACCAATTTTAATTGGAGGGTTTGGGAACTGGTTGGTTCCTTTAATATTGGGGGCGCCTGATATAGCTTTTCCTCGAATGAATAATTTGATTTTTTGGTTGTTACCTCCTTCATTGTTTATGTTATTTATATCTTCTATAGTAGAAATGGGTGTAGGAACAGGGTGAACTGTATATCCTCCTTTAGCTTCGTTAATAGGTCATGCGGGTAGATCGGTGGATTTTGCTATTTTTTCATTACATTTAGCTGGGGCTTCTTCTATTATAGGAGCTATTAATTTTATTACAACTGTTATTAATATACGTTCATATGGAATAACTATGGAAAAGGTACCGTTATTTGTTTGATCTGTACTAATTACTGCGGTATTGTTATTATTATCTTTACCTGTTCTAGCGGGTGCTATTACGATATTATTAACTGATCGAAATTTTAATACATCATTTTTTGATCCTGCTGGGGGAGGAGATCCTGTTCTATTTCAACATTTATTT
>FJ948997_E_sp_13_06_ISR
-------------------------------------------------------------------------------------------------------------------------------------------------------------------------------------GTTTGGGAATTGATTAGTACCGTTAATGTTAGGAGCTCCTGATATAGCATTTCCTCGAATAAATAATTTAAGATTTTGATTATTACCTCCTTCATTGTTTATATTGTTTATATCTTCTATAGTAGAGATAGGTGTAGGAACTGGATGAACTGTATATCCTCCTTTGGCTTCATTAATAGGACATGCTGGAAGATCAGTGGATTTTGCTATTTTTTCGTTACATTTGGCTGGTGCTTCTTCTATTATAGGAGCTATTAATTTTATTACAACTGTAATTAATATACGTTCTTATGGAATGACTATGGAAAGGGTGCCGTTATTTGTTTGATCTGTATTAATTACTGCTGTATTATTATTATTATCTTTACCAGTGTTAGCGGGGGCTATTACAATGTTGTTGACTGATCGAAATTTTAATACGTCATTTTTTGACCCTGCTGGGGGAGGTGATCCAATTTTATTTCAACATTTGTTT
>FJ948999_E_walckenaeri_14_5_GRE
-------------------------------------------------------------------------------------------------------------------------------------------------------------------------------------GTTTGGGAATTGGTTAGTACCTTTAATATTAGGGGCTCCTGATATAGCTTTTCCTCGAATGAATAATTTAAGTTTTTGGTTATTACCTCCTTCATTATTTATATTATTTATATCTTCTATAGTAGAGATGGGTGTGGGAACTGGATGAACTGTATATCCTCCTTTAGCATCGTTAATAGGTCATGCAGGAAGATCAGTGGATTTTGCTATTTTTTCATTACATTTAGCTGGGGCTTCATCTATTATAGGGGCTATCAATTTTATTACAACTGTAATCAACATACGTTCATATGGAATAACAATAGAGAGGGTGCCATTATTTGTTTGATCTGTGTTGATTACTGCAGTATTATTATTATTATCTTTACCTGTATTAGCCGGTGCAATTACAATATTATTAACTGATCGAAATTTTAATACTTCATTTTTTGACCCTGCTGGAGGGGGAGATCCAATTTTATTTCAACATCTATTT
>OL352229_E_walckenaeri_SAJ14_TUR
CGTTATATTTAATTTTTGGAGCTTGATCAGCTATAGTTGGGACTTCTATAAGAATGATTATTCGGACTGAATTAGGGCAATCAGGGAGATTATTAGGGGATGATCATCTATATAATGTTATTGTTACTGCTCATGCTTTTGTAATAATTTTTTTTATGGTTATGCCGATTTTGATTGGGGGATTTGGGAATTGGTTAGTACCTTTAATGTTAGGGGCTCCTGATATAGCTTTTCCTCGAATGAATAATTTGAGTTTTTGGTTATTACCTCCTTCATTATTTATGTTATTTATATCTTCTATAGTAGAGATAGGTGTGGGAACTGGATGAACTGTATATCCTCCTTTAGCGTCGTTAATAGGTCATGCAGGAAGATCAGTAGATTTTGCTATTTTTTCATTACATTTAGCTGGGGCTTCATCTATTATAGGAGCTATCAATTTTATTACAACTGTAATTAATATACGTTCATATGGAATAACAATAGAGAGGGTACCATTATTTGTTTGATCTGTGTTGATTACTGCAGTATTATTATTATTATCTTTACCTGTGTTAGCAGGTGCAATTACAATATTATTGACTGATCGAAATTTTAATACTTCATTTTTTGACCCTGCTGGAGGGGGAGATCCAATTTTATTTCAGCATCTATTT
>OL352235_E_cf_kollari_SAJ38_GER
CATTATATTTAATTTTTGGAGCTTGGTCGGCTATGGTTGGAACTTCAATAAGAATAATTATTCGAACAGAATTAGGACAATCTGGGAGATTATTAGGAGATGATCATCTGTATAATGTTGTTGTTACTGCTCATGCTTTTGTAATGATTTTTTTTATAGTTATACCAATTTTAATTGGAGGGTTTGGGAATTGATTAGTTCCTTTAATATTAGGAGCACCTGATATAGCTTTTCCTCGAATAAATAATTTAAGTTTTTGGTTGTTACCTCCTTCATTGTTTATATTATTTATGTCTTCTATGGTAGAGATGGGTGTAGGAACAGGGTGAACTGTTTATCCTCCTTTGGCTTCATTAATAGGCCATTCGGGAAGATCAGTGGATTTTGCTATTTTTTCATTACATTTAGCTGGGGCTTCTTCTATTATAGGAGCTATTAATTTCATTACAACTGTAATTAATATACGTTCATATGGAATAACTATAGAGAAGGTACCATTATTTGTTTGGTCTGTATTAATTACTGCAGTATTATTATTACTATCTTTACCTGTTTTAGCAGGTGCTATTACAATATTATTAACTGATCGAAATTTTAATACATCGTTTTTTGACCCTGCTGGGGGAGGGGACCCGATTTTATTTCAACATTTATTT
