# Supplementary material for: The Red-Colored Oddball—A New Ladybird Spider with Unusual Coloring from Morocco, Eresus rubrocephalus sp. nov. (Araneae: Eresidae)
Source: Animals (Basel). 2025 Sep 16;15(18):2707. doi: 10.3390/ani15182707 (PMC12466429; doi:10.3390/ani15182707)
Supplement: Supplementary file 1 [file animals-15-02707-s001.zip › Table_S1.xlsx]

## Sheet: Munka1
	ASAP K80	ASAP K80	ASAP K80	ASAP K80	ASAP K80	ASAP K80	ASAP K80	ASAP K80	ASAP K80	ASAP K80	ASAP JC	ASAP JC	ASAP JC	ASAP JC	ASAP JC	ASAP JC	ASAP JC	ASAP JC	ASAP JC	ASAP JC	ABDG
Nr of species	24	30	27	28	23	35	22	17	15	11	28	24	30	27	23	35	22	17	15	21	24
Score	4.5	5	5	5	5.5	7	7	13	13.5	14	4.5	4.5	5.5	5.5	5.5	7	7	13	13.5	14
